# Supplementary material for: Targeting Radiation Resistance in Oesophageal Adenocarcinoma with Pyrazinib-Functionalised Gold Nanoparticles
Source: Cancers (Basel). 2024 Nov 29;16(23):4007. doi: 10.3390/cancers16234007 (PMC11640662; doi:10.3390/cancers16234007)
Supplement: Supplementary file 1 [file cancers-16-04007-s001.zip]

Archive with 1 entries (1 files):
- cancers-3291997-supplementary.pdf
